# Supplementary material for: Inter-cell type interactions that control JNK signaling in the Drosophila intestine
Source: Nat Commun. 2024 Jun 28;15:5493. doi: 10.1038/s41467-024-49786-w (PMC11214625; doi:10.1038/s41467-024-49786-w)
Supplement: Supplementary file 4 — Source data file [file 41467_2024_49786_MOESM4_ESM.zip]

Archive with 27 entries (26 files):
- Zhang_Source Data file_NCOMMS-23-42913A.final/
- Zhang_Source Data file_NCOMMS-23-42913A.final/Source Data_Supplementary Fig.5.xlsx
- __MACOSX/Zhang_Source Data file_NCOMMS-23-42913A.final/._Source Data_Supplementary Fig.5.xlsx
- Zhang_Source Data file_NCOMMS-23-42913A.final/Source Data_Fig.3.xlsx
- __MACOSX/Zhang_Source Data file_NCOMMS-23-42913A.final/._Source Data_Fig.3.xlsx
- Zhang_Source Data file_NCOMMS-23-42913A.final/Source Data_Supplementary Fig.8.xlsx
- __MACOSX/Zhang_Source Data file_NCOMMS-23-42913A.final/._Source Data_Supplementary Fig.8.xlsx
- Zhang_Source Data file_NCOMMS-23-42913A.final/.DS_Store
- __MACOSX/Zhang_Source Data file_NCOMMS-23-42913A.final/._.DS_Store
- Zhang_Source Data file_NCOMMS-23-42913A.final/Source Data_Supplementary Fig.4.xlsx
- __MACOSX/Zhang_Source Data file_NCOMMS-23-42913A.final/._Source Data_Supplementary Fig.4.xlsx
- Zhang_Source Data file_NCOMMS-23-42913A.final/Source Data_Fig.5.xlsx
- __MACOSX/Zhang_Source Data file_NCOMMS-23-42913A.final/._Source Data_Fig.5.xlsx
- Zhang_Source Data file_NCOMMS-23-42913A.final/Source Data_Supplementary Fig.3.xlsx
- __MACOSX/Zhang_Source Data file_NCOMMS-23-42913A.final/._Source Data_Supplementary Fig.3.xlsx
- Zhang_Source Data file_NCOMMS-23-42913A.final/Source Data_Supplementary Fig.2.xlsx
- __MACOSX/Zhang_Source Data file_NCOMMS-23-42913A.final/._Source Data_Supplementary Fig.2.xlsx
- Zhang_Source Data file_NCOMMS-23-42913A.final/Source Data_Fig.4.xlsx
- __MACOSX/Zhang_Source Data file_NCOMMS-23-42913A.final/._Source Data_Fig.4.xlsx
- Zhang_Source Data file_NCOMMS-23-42913A.final/Source Data_Fig.7.xlsx
- __MACOSX/Zhang_Source Data file_NCOMMS-23-42913A.final/._Source Data_Fig.7.xlsx
- Zhang_Source Data file_NCOMMS-23-42913A.final/Source Data_Fig.6.xlsx
- __MACOSX/Zhang_Source Data file_NCOMMS-23-42913A.final/._Source Data_Fig.6.xlsx
- Zhang_Source Data file_NCOMMS-23-42913A.final/Source Data_Supplementary Fig.7.xlsx
- __MACOSX/Zhang_Source Data file_NCOMMS-23-42913A.final/._Source Data_Supplementary Fig.7.xlsx
- Zhang_Source Data file_NCOMMS-23-42913A.final/Source Data_Supplementary Fig.6.xlsx
- __MACOSX/Zhang_Source Data file_NCOMMS-23-42913A.final/._Source Data_Supplementary Fig.6.xlsx
