# Supplementary material for: Inter-cell type interactions that control JNK signaling in the Drosophila intestine
Source: Nat Commun. 2024 Jun 28;15:5493. doi: 10.1038/s41467-024-49786-w (PMC11214625; doi:10.1038/s41467-024-49786-w)
Supplement: Supplementary file 4 — Source data file [file 41467_2024_49786_MOESM4_ESM.zip › Zhang_Source Data file_NCOMMS-23-42913A.final/Source Data_Supplementary Fig.5.xlsx]

## Sheet: Supplementary Fig. 5b
Supplementary Fig. 5b		Su(H)GBEts,UAS-GFP; Dl-lacZ>, 29°C, 6d
	ISCs/EBs ratio
	w1118	Alg3RNAi
	1.11111	2.41667
	0.714286	3.63636
	1.4	3.11111
	1.2	2.5
	1.2	3.22222
n=	5	5
P value (two-tailed unpaired t-test):
<0.0001 (****)	Alg3RNAi vs. w1118
