# Supplementary material for: Inter-cell type interactions that control JNK signaling in the Drosophila intestine
Source: Nat Commun. 2024 Jun 28;15:5493. doi: 10.1038/s41467-024-49786-w (PMC11214625; doi:10.1038/s41467-024-49786-w)
Supplement: Supplementary file 4 — Source data file [file 41467_2024_49786_MOESM4_ESM.zip › Zhang_Source Data file_NCOMMS-23-42913A.final/Source Data_Fig.3.xlsx]

## Sheet: Fig. 3a
Fig. 3a	esgts>, 29°C
pH3+ cells/Midguts
	1d						4d
	w1118	egr[W]	egrregg1				w1118	egr[W]	egrregg1
	1	2	3				1	1	0
	0	8	0				0	0	1
	0	3	6				3	2	14
	4	0	2				4	8	4
	10	4	0				7	10	6
	0	1	1				0	5	0
	5	4	2				8	9	3
	2	5	4				4	2	1
	1	1	0				5	0	9
	1	7	1				0	5	12
	10	12	1				2	6	3
	0	1	3				7	0	1
	1	0	0				6	2	3
	2	3	1				4	8	0
	1	0	4				2	5	4
	1	0	6				1	10
	12	1	4				7	0
		0	9				0
		2	5
		2	0			n=	18	17	15
		1
		1				P value (two-tailed unpaired t-test):
						0.4182 (ns)	egr[W] vs. w1118
n=	17	22	20			0.5947 (ns)	egrregg1 vs. w1118
P value (two-tailed unpaired t-test):
0.7467 (ns)	egr[W] vs. w1118
0.7102 (ns)	egrregg1 vs. w1118

## Sheet: Fig. 3b
Fig. 3b	esgts>, 29°C
pH3+ cells/Midguts
	4d + P.e. 16h						5d + Bleo 18h
	w1118	egrRNAi#1					w1118	egrRNAi#2
	75	38					93	72
	47	28					120	79
	83	21					93	71
	107	25					141	47
	91	29					104	44
	56	42					107	30
	71	27					147	46
	89	9					105	48
	94	24					92	48
	100	20					126	82
	73	33					91	50
	99	12					81	70
	73	18					133	89
	124	41					63	66
	85	19					110	89
	90	20					86	89
	71						134	64
	85						115	51
	86						128	76
							99	43
n=	19	16					117	41
							98	66
P value (two-tailed unpaired t-test):							127	58
<0.0001 (****)	egrRNAi#1 vs. w1118						95	52
							145	44
							108	38
							90	52
							107	57
							87	53
							130	46
							114	47
								35
						n=	31	32
						P value (two-tailed unpaired t-test):
						<0.0001 (****)	egrRNAi#2 vs. w1118

## Sheet: Fig. 3c
Fig. 3c	esgts>, 29°C, 3d + Bleo 20h
	pH3+ cells/Midguts
	w1118	egr[W]	egrregg1
	39	76	98
	62	101	107
	48	98	94
	60	64	115
	72	80	109
	59	78	118
	60	93	85
	80	113	86
	52	101	79
	63	77	90
	27	88	121
	67	50	85
	60	96	87
	63	59	90
	68	75	111
	77	92	89
	69		71
	57		77
	55
	61
	55
n=	21	16	18
P value (two-tailed unpaired t-test):
<0.0001 (****)	egr[W] vs. w1118
<0.0001 (****)	egrregg1 vs. w1118

## Sheet: Fig. 3d
Fig. 3d	Myo1Ats>, 29°C, 3d
	pH3+ cells/Midguts
	w1118	egr[W]	egrregg1	grnd	pucRNAi	HepAct
	33	7	5	85	66	89
	26	25	13	97	82	92
	30	24	34	75	50	73
	18	5	22	69	63	80
	20	18	16	70	64	87
	5	9	7	78	65	97
	13	4	20	67	67	83
	18	7	6	107	34	71
	9	16	31	92	42	79
	23	11	17	104	73	84
	12	2	27	95	50	72
	17	14	26	43	57	60
	22	12	11	85	50	81
	24	11	8	110	55	76
	8	6	25	65	53	59
	23	19	9	108		95
	31	6	36	35		64
	16	21	13	95
	10	21	12	42
	3	35	13	61
	5	35	14	40
	30	45	5
	13	6	12
	10	15	17
	21	32	3
	1	34	2
	7	3	1
	10	12	2
	8	6	2
	20	9	0
	7	7	10
	8	2	17
	13	5	11
	1	6	2
	17	9	6
	13	21	5
	3	5	1
	4		7
	6		1
	7		13
	9		9
	5		7
	10		8
	12		21
	5		8
	5
	4
	11
	9
	21
	9
	9
n=	52	37	45	21	15	17
P value (two-tailed unpaired t-test):
0.5485 (ns)	egr[W] vs. w1118
0.5471 (ns)	egrregg1 vs. w1118
<0.0001 (****)	grnd vs. w1118
<0.0001 (****)	pucRNAi vs. w1118
<0.0001 (****)	HepAct vs. w1118

## Sheet: Fig. 3e
Fig. 3e	prosV1ts>, 29°C, 7d
	pH3+ cells/Midguts
	w1118	egr[W]	grnd
	16	10	11
	11	11	10
	20	20	23
	22	8	18
	1	31	35
	18	20	9
	15	26	4
	9	12	19
	24	4	10
	31	10	7
	4	13	25
	9	4	17
	13	35	26
	2	13	13
	7	26	31
	10	2	14
	19	10	18
	13	37	10
	5	9	13
	7	15	33
	7	6	0
	6	14	7
	11	22	12
	0	14	21
	12	13	9
	21	15	13
		10	10
		14	13
		11	16
		17	14
		13	10
		5
n=	26	32	31
P value (two-tailed unpaired t-test):
0.2280 (ns)	egr[W] vs. w1118
0.1442 (ns)	grnd vs. w1118

## Sheet: Fig. 3f
Fig. 3f	DESeq2 normalized counts
	grnd					wgn
	Ctrl	P.e.				Ctrl	P.e.
	118.517	341.591				601.617	424.401
	127.922	297.621				642.949	336.185
	143.265	522.148				655.099	420.499
n=	3	3			n=	3	3
adjusted P value:					adjusted P value:
<0.0001 (****)	P.e. vs. Ctrl				<0.0001 (****)	P.e. vs. Ctrl

## Sheet: Fig.3g
Fig. 3g	esgts>, 29°C
pH3+ cells/Midguts
	6d + Bleo 17h						6d + P.e. 20h
	w1118	wgnRNAi	grndRNAi				w1118	wgnRNAi	grndRNAi
	38	61	12				49	93	12
	39	79	13				76	51	7
	34	52	8				47	58	8
	54	85	12				65	78	24
	55	57	16				63	79	17
	74	48	22				45	60	7
	33	51	11				43	80	16
	35	45	12				38	69	28
	30	79	12				68	80	21
	46	28	6				43	64	6
	39	68	19				44	66	6
	62	56	9				80	56	10
	56		11				58		14
			19				44		10
			14				48		11
			16				47		12
			45				62		7
			13						5
									11
n=	13	12	18
						n=	17	12	19
P value (two-tailed unpaired t-test):
0.0356 (*)	wgnRNAi vs. w1118					P value (two-tailed unpaired t-test):
<0.0001 (****)	grndRNAi vs. w1118					0.0032 (**)	wgnRNAi vs. w1118
						<0.0001 (****)	grndRNAi vs. w1118

## Sheet: Fig. 3h
Fig. 3h	mexts>, 29°C
pH3+ cells/Midguts
	6d + Bleo 18h						6d + P.e. 18h
	w1118	grndRNAi	wgnRNAi				w1118	grndRNAi	wgnRNAi
	159	60	105				132	68	145
	121	61	52				148	63	115
	109	56	103				126	83	148
	124	55	86				87	74	123
	127	80	109				139	66	119
	95	35	83				141	92	104
	146	51	121				127	74	130
	140	47	116				98	61	105
	154	53	120				113	56	84
	77	77	153				115	63	90
	92	36	55				96	75	85
	84	37	126				120	61	95
	120	59	116				101	49	105
	120	46	193				91	45	117
	74	45	167				114	70	90
	45	69	129				112	80	129
	76	45	130				128	59	120
	91	73	60				110	57	80
	109	58	106				78	66	130
	88	53	155				103	44	87
	112	80	123				133	69	110
	104	73	74				147	116	105
	76	83	99				121	52	89
	89	101	114				108	100	84
	102	64	129				71	53	100
	111	68	122				100	98	99
	89	42	129				66	80	86
	104	93	115				68	79	150
	51	74	84				80	90	103
	113	87	70					67	108
	126	92	120					62	82
	102	41	116					82	84
	87	97	123					74	104
	79	80	91					61	128
	96	78	127					82
	120	55	126					69
	151	21	110					60
	85	58	152					77
	156	90	105					75
	99	89	113					59
	131		124					64
	99		110					73
	107
	82					n=	29	42	34
n=	44	40	42			P value (two-tailed unpaired t-test):
						<0.0001 (****)	grndRNAi vs. w1118
P value (two-tailed unpaired t-test):						0.6412 (ns)	wgnRNAi vs. w1118
<0.0001 (****)	grndRNAi vs. w1118
0.1627 (ns)	wgnRNAi vs. w1118

## Sheet: Fig. 3i
Fig. 3i	Dlts>, 29°C
pH3+ cells/Midguts
	4d + P.e. 18h						4d + P.e. 18h
	w1118	grndRNAi					w1118	wgnRNAi
	54	73					68	68
	68	94					37	66
	52	81					44	60
	70	99					52	70
	82	98					50	75
	92	81					70	46
	119	70					45	80
	73	105					61	39
	101	108					90	67
	58	117					52	85
	97	78					51
	80	92
	79	84				n=	11	10
	83	71
	91	81				P value (two-tailed unpaired t-test):
	64	93				0.1645 (ns)	wgnRNAi vs. w1118
	92	81
	86	78
		80
		100
		80
		83
n=	18	22
P value (two-tailed unpaired t-test):
0.1228 (ns)	grndRNAi vs. w1118

## Sheet: Fig. 3j
Fig. 3j	Su(H)GBEts>, 29°C, 4d + P.e. 18h
	pH3+ cells/Midguts
	w1118	grndRNAi	wgnRNAi
	75	63	113
	63	71	93
	82	37	82
	75	62	99
	65	59	83
	103	61	72
	76	64	109
	75	76	96
	62	75	70
	72	87	97
	74	69	93
	66	56	97
	114	64	82
	70	77	103
	93	77	94
	70	85	81
	106	74	87
	77	40	90
	58	70	90
	95	42	80
	78	55	83
	83	73	85
	138	87	72
	70	84	80
	86	79	87
	110	69	73
	141	53	146
	129	42	79
	107	55	122
	78	43	128
	75	108	112
	133	58	106
	64	64	78
	71	75	155
	146	88	130
	110	46	105
	111	74	74
	78	66	106
	66	81	98
	123	66	113
	79	77	108
	70	58
	89	57
	90	60
	79	57
	96
	107
	117
n=	48	45	41
P value (two-tailed unpaired t-test):
<0.0001 (****)	grndRNAi vs. w1118
0.1409 (ns)	wgnRNAi vs. w1118

[truncated: 4 more sheets: Fig. 3k, Fig. 3l, Fig. 3m, Fig. 3n]
