# Supplementary material for: Inter-cell type interactions that control JNK signaling in the Drosophila intestine
Source: Nat Commun. 2024 Jun 28;15:5493. doi: 10.1038/s41467-024-49786-w (PMC11214625; doi:10.1038/s41467-024-49786-w)
Supplement: Supplementary file 4 — Source data file [file 41467_2024_49786_MOESM4_ESM.zip › Zhang_Source Data file_NCOMMS-23-42913A.final/Source Data_Supplementary Fig.8.xlsx]

## Sheet: Supplementary Fig. 8b
Supplementary Fig. 8b	esgts>, 29°C, 6d
	pH3+ cells/Midguts
	w1118	SH3PX1RNAi	egrRNAi#1; SH3PX1RNAi
	6	116	31
	5	85	39
	11	78	46
	2	62	22
	6	82	28
	4	67	32
	13	50	48
	16	85	31
	7	111	24
	5	67	35
	8	115	40
	4	87	22
	4	92	14
	1	65	21
	7	73	25
	20	97	41
	3	153	31
	1	95	59
	0	110	82
	0	125	34
	12	107	39
	22	85	83
	4		25
	2		29
	0		40
	8		33
			37
n=	26	22	27
P value (two-tailed unpaired t-test):
<0.0001 (****)	SH3PX1RNAi vs. w1118
<0.0001 (****)	egrRNAi#1; SH3PX1RNAi vs. SH3PX1RNAi

## Sheet: Supplementary Fig. 8c
Supplementary Fig. 8c	Myo1Ats>, 29°C, 4d
	pH3+ cells/Midguts
	SH3PX1d1/HK62b	grndRNAi; SH3PX1d1/HK62b
	119	86
	143	133
	150	93
	183	116
	128	131
	106	18
	134	122
	155	26
	168	30
	181	45
	190	68
	120	61
	167	23
	123	53
	195	60
	110	85
	122	36
	118	129
	115	25
	96	54
	131	83
	106	21
	113	11
		32
n=	23	24
P value (two-tailed unpaired t-test):
<0.0001 (****)	grndRNAi; SH3PX1d1/HK62b vs. SH3PX1d1/HK62b
