# Supplementary material for: Inter-cell type interactions that control JNK signaling in the Drosophila intestine
Source: Nat Commun. 2024 Jun 28;15:5493. doi: 10.1038/s41467-024-49786-w (PMC11214625; doi:10.1038/s41467-024-49786-w)
Supplement: Supplementary file 4 — Source data file [file 41467_2024_49786_MOESM4_ESM.zip › Zhang_Source Data file_NCOMMS-23-42913A.final/Source Data_Supplementary Fig.4.xlsx]

## Sheet: Supplementary Fig. 4b
Supplementary Fig. 4b	mexts>, 29°C
DCP-1+ ECs/Area
	1d						3d
	w1118	HepAct					w1118	HepAct
	0	32					2	17
	0	42					0	23
	3	2					0	11
	7	23					0	24
	0	47					9	6
	0	30					0	20
	0	12					0	2
	0	7					0	6
	2	11					0	8
	0	9					0	10
		20						8
		13						32
		16						10
		19						48
		7						9
		9						18
		15						25
		7						24
		13						28
		20						23
		16						14
		27						12
		31						20
		21						11
		34						30
		37						31
n=	10	26				n=	10	26
P value (two-tailed unpaired t-test):						P value (two-tailed unpaired t-test):
<0.0001 (****)	HepAct_1d vs. w1118_1d					<0.0001 (****)	HepAct_3d vs. w1118_3d
	0.5392 (ns), HepAct_3d vs. HepAct_1d
