# Supplementary material for: Inter-cell type interactions that control JNK signaling in the Drosophila intestine
Source: Nat Commun. 2024 Jun 28;15:5493. doi: 10.1038/s41467-024-49786-w (PMC11214625; doi:10.1038/s41467-024-49786-w)
Supplement: Supplementary file 4 — Source data file [file 41467_2024_49786_MOESM4_ESM.zip › Zhang_Source Data file_NCOMMS-23-42913A.final/Source Data_Fig.5.xlsx]

## Sheet: Fig. 5a
Fig. 5a	esgts>, 29°C, 6d
	pH3+ cells/Midguts
	w1118	Alg2RNAi	Alg3RNAi	Alg9RNAi	Alg11RNAi	Alg12RNAi
	8	1	70	55	0	14
	3	0	46	51	0	30
	8	0	59	41	0	13
	4	0	46	67	2	7
	12	3	44	75	0	7
	5	1	47	38	1	3
	0	1	61	49	0	7
	1	0	60	42	1	2
	6	0	105	64	1	9
	0	6	52	50	0	9
	8	1	64	50	1	3
	6	0	76	32	0	7
	8	0	66	43		6
	0	0	63	42		0
	3		42	58		5
			61	40		2
			70	48
n=	15	14	17	17	12	16
P value (two-tailed unpaired t-test):
0.0012 (**)	Alg2RNAi vs. w1118
<0.0001 (****)	Alg3RNAi vs. w1118
<0.0001 (****)	Alg9RNAi vs. w1118
0.0005 (***)	Alg11RNAi vs. w1118
0.1591 (ns)	Alg12RNAi vs. w1118

## Sheet: Fig. 5c
Fig. 5c	Dlts>, 29°C, 6d
	pH3+ cells/Midguts
	w1118	Alg3RNAi	Alg3RNAi; egrRNAi#2	Alg9RNAi	Alg9RNAi; BskK53R
	3	66	42	66	15
	7	57	43	82	53
	3	79	49	80	43
	6	51	48	80	17
	12	49	35	34	47
	6	75	36	143	30
	2	70	35	106	43
	14	43	34	86	34
	9	38	31	117	30
	4	29	35	68	19
	10	73	14	45	39
	10	70	32	60	39
	36	58	53	88	21
	1	52	37	109	28
	0	51	68	43	27
		37	35		29
		86	5		21
		27	8		34
		15	13		27
			14		4
			10		23
			34		18
			4		11
			18		46
			2		20
			4		47
			17		7
			6
			3
			3
			4
			23
			8
			6
			10
n=	15	19	35	15	27
P value (two-tailed unpaired t-test):
<0.0001 (****)	Alg3RNAi vs. w1118
<0.0001 (****)	Alg3RNAi; egrRNAi#2 vs. Alg3RNAi
<0.0001 (****)	Alg9RNAi vs. w1118
<0.0001 (****)	Alg9RNAi; BskK53R vs. Alg9RNAi

## Sheet: Fig. 5d
Fig. 5d	Su(H)GBEts>, 29°C, 6d
	pH3+ cells/Midguts
	w1118	Alg3RNAi	Alg3RNAi; egrRNAi#2	Alg9RNAi
	27	31	16	37
	7	47	17	51
	46	45	23	50
	43	51	31	38
	0	41	24	40
	7	32	17	55
	13	66	29	64
	2	38	24	28
	4	43	20	32
	9	26	31	23
	18	23	22	61
	16	17	23	71
	21	35	5	25
	10	25	16	30
	54	67	4	55
	3	30	20	51
	4	51	10	53
	0	42	29	69
	7	35	14	41
	6	21	22	37
	11	13	5	52
	24	50	11	61
	15	38	19	66
	12		14	86
	32		18
	11		20
	16		4
	22		16
	21		24
	25		15
	12		15
	26		7
			18
			26
n=	32	23	34	24
P value (two-tailed unpaired t-test):
<0.0001 (****)	Alg3RNAi vs. w1118
<0.0001 (****)	Alg3RNAi; egrRNAi#2 vs. Alg3RNAi
0.5622 (ns)	Alg3RNAi; egrRNAi#2 vs. w1118
<0.0001 (****)	Alg9RNAi vs. w1118

## Sheet: Fig. 5e
Fig. 5e	Myo1Ats>, 29°C
pH3+ cells/Midguts
	6d						4d
	w1118	Alg3RNAi	Alg9RNAi				Alg9RNAi	Alg9RNAi; BskK53R
	13	24	37				56	73
	15	67	50				62	37
	7	34	89				65	66
	17	53	86				101	42
	11	106	68				93	68
	14	51	55				36	59
	15	53	75				74	57
	6	38	53				76	36
	9	13	68				88	36
	12	41	59				116	55
	9	28	23				78	60
	5	72	52				70	69
	9	47	67				77	82
	4	36	7				85	66
	3	68	39				84	46
	18	73	28				103	93
	4		24				89	72
	3						108	61
	11						59	54
	2						30	62
	9						48	69
	3						61	79
	7						42	51
	2						72	80
	2						35
	0						50
	10						57
	2						78
	0						58
	8						53
	1						58
	33						115
	0						93
	2						43
	1						51
							70
n=	35	16	17				103
							34
P value (two-tailed unpaired t-test):							75
<0.0001 (****)	Alg3RNAi vs. w1118						66
<0.0001 (****)	Alg9RNAi vs. w1118						24
							90
							85
							95
							83
							84
						n=	46	24
						P value (two-tailed unpaired t-test):
						ns (0.0660)	Alg9RNAi; BskK53R vs. Alg9RNAi

## Sheet: Fig. 5f
Fig. 5f	Relative Expression of Alg3 and Alg9
Replicate #1
Target gene	Treatment	Ct	Avg. Ct	ΔCT	ΔΔCT
Alg3	Ecc15	28.67	28.8367	7.37917	1.70833
Alg3	Ecc15	28.75
Alg3	Ecc15	29.09
Alg9	Ecc15	27.23	26.95	5.4925	0.485
Alg9	Ecc15	26.76
Alg9	Ecc15	26.86
Tub	Ecc15	21.45	21.4575
Tub	Ecc15	21.57
Tub	Ecc15	21.5
Tub	Ecc15	21.31
Alg3	P.e.	29.8	30.0067	6.91417	1.24333
Alg3	P.e.	30.21
Alg3	P.e.	30.01
Alg9	P.e.	28.22	28.3425	5.25	0.2425
Alg9	P.e.	28.47
Alg9	P.e.	28.11
Alg9	P.e.	28.57
Tub	P.e.	23.28	23.0925
Tub	P.e.	23.23
Tub	P.e.	22.66
Tub	P.e.	23.2
Alg3	Sucrose Control	30.9	30.9633	5.67083	-0.075
Alg3	Sucrose Control	30.99
Alg3	Sucrose Control	31
Alg9	Sucrose Control	29.8	30.3	5.0075	0.105
Alg9	Sucrose Control	30.16
Alg9	Sucrose Control	30.58
Alg9	Sucrose Control	30.66
Tub	Sucrose Control	25.19	25.2925
Tub	Sucrose Control	25.36
Tub	Sucrose Control	25.22
Tub	Sucrose Control	25.4
Replicate #2
Target gene	Treatment	Ct	Avg. Ct	ΔCT	ΔΔCT
Alg3	Ecc15	31.02	30.8433	7.34333	1.58667
Alg3	Ecc15	30.69
Alg3	Ecc15	30.82
Alg9	Ecc15	29.2	29.14	5.64	0.736667
Alg9	Ecc15	29.15
Alg9	Ecc15	29.07
Tub	Ecc15	23.43	23.5
Tub	Ecc15	23.49
Tub	Ecc15	23.58
Alg3	P.e.	29.95	29.9767	6.91667	1.16
Alg3	P.e.	30.11
Alg3	P.e.	29.87
Alg9	P.e.	28.45	28.5667	5.50667	0.603333
Alg9	P.e.	28.68
Alg9	P.e.	28.57
Tub	P.e.	23.04	23.06
Tub	P.e.	23.15
Tub	P.e.	22.99
Alg3	Sucrose Control	30.76	30.8533	5.75667	0.0108
Alg3	Sucrose Control	30.88
Alg3	Sucrose Control	30.92
Alg9	Sucrose Control	30.07	30	4.90333	0.0008
Alg9	Sucrose Control	29.95
Alg9	Sucrose Control	29.98
Tub	Sucrose Control	25.21	25.0967
Tub	Sucrose Control	25.15
Tub	Sucrose Control	24.93
Replicate #3
Target gene	Treatment	Ct	Avg. Ct	ΔCT	ΔΔCT
Alg3	Ecc15	29.23	28.9033	7.83333	2.02333
Alg3	Ecc15	28.62
Alg3	Ecc15	28.86
Alg9	Ecc15	26.72	26.95	5.88	1.08333
Alg9	Ecc15	27.01
Alg9	Ecc15	27.12
Tub	Ecc15	21.19	21.07
Tub	Ecc15	20.9
Tub	Ecc15	21.12
Alg3	P.e.	30.68	30.53	7.49667	1.68667
Alg3	P.e.	30.21
Alg3	P.e.	30.7
Alg9	P.e.	28.32	28.5233	5.49	0.693333
Alg9	P.e.	28.57
Alg9	P.e.	28.68
Tub	P.e.	22.74	23.0333
Tub	P.e.	23.32
Tub	P.e.	23.04
Alg3	Sucrose Control	31.02	30.71	5.81	0.0642
Alg3	Sucrose Control	30.33
Alg3	Sucrose Control	30.78
Alg3	Sucrose Control	29.97	29.6967	4.79667	-0.1058
Alg3	Sucrose Control	29.2
Alg3	Sucrose Control	29.92
Tub	Sucrose Control	24.46	24.9
Tub	Sucrose Control	25.06
Tub	Sucrose Control	25.18
Data used for plotiing (Fold of change, 2^-ΔΔCT)
	Ctrl			Ecc15			P.e.
Alg3	1.05336	0.992542	0.956476	0.306013	0.33294	0.245989	0.422396	0.447513	0.310644
Alg9	0.929805	0.999446	1.07609	0.714497	0.600124	0.471937	0.845279	0.658231	0.618423
P value (two-tailed unpaired t-test):
Ecc15
<0.0001 (****)	Alg3 vs. Ctrl
0.0077 (**)	Alg9 vs. Ctrl
P.e.
0.0003 (***)	Alg3 vs. Ctrl
0.0227 (*)	Alg9 vs. Ctrl

## Sheet: Fig. 5g
Fig. 5g	esgts>, 29°C
pH3+ cells/Midguts
	4d						3d + Ecc15 18h
	w1118	Alg3					w1118	Alg3
	9	1					104	73
	4	8					106	67
	8	4					60	95
	13	5					135	60
	5	6					116	57
	4	1					74	109
	1	2					99	131
	7	10					110	46
	0	18					97	74
	5	1					97	79
	1	11					112	75
	10	3					150	80
	1	7					113	53
	1	8					136	79
	1	4					63	45
	2						123	63
							109	41
n=	16	15					73	57
							90	80
P value (two-tailed unpaired t-test):							130	53
0.3599 (ns)	Alg3 vs. w1118						127	64
								98
								61
						n=	21	23
						P value (two-tailed unpaired t-test):
						<0.0001 (****)	Alg3 vs. w1118

## Sheet: Fig. 5h
Fig. 5h	esgts>, 29°C, 6d
	pH3+ cells/Midguts
	w1118	Pngl	PnglC303A	mNgly1
	3	3	2	5
	6	12	2	1
	6	21	1	5
	4	25	7	9
	4	10	4	27
	0	20	13	1
	0	32	9	22
	0	13	2	9
	1	12	6	4
	14	23	10	6
	4	16	29	20
	0	11	5	5
	1	23	5	4
	11	2	5	1
	7	40	2	7
	1	54	3	6
	10	2	3	13
	3	4	4	13
	10	8	11	6
	3	11	9	28
	4	18	11	16
	4	1	0	19
	3	49	9	3
	2	9	3	16
	3	3	0	49
	2	23	3	23
	2	9	8	36
	5	61	8	14
	5	3		9
	5	5		24
	4	8		23
	2			21
				20
				18
				9
				27
				29
				5
				9
				22
n=	32	31	28	40
P value (two-tailed unpaired t-test):
<0.0001 (****)	Pngl vs. w1118
0.0732 (ns)	PnglC303A vs. w1118
<0.0001 (****)	mNgly1 vs. w1118
0.001 (***)	PnglC303A vs. Pngl

## Sheet: Fig. 5i
Fig. 5i	Dlts>, 29°C, 5d
	pH3+ cells/Midguts
	w1118	grndN63A
	15	8
	2	20
	15	21
	11	5
	24	30
	18	10
	4	56
	24	23
	14	29
	4	12
	6	4
	12	12
	20	21
	10	11
	5	3
	4	29
	14	27
	6	9
	25	23
	11	10
	10	67
	25	7
	4	13
	14	50
	1	16
	8	15
	0	46
	22	6
	10	12
	14	16
	25	23
	15	14
	25	7
	15	18
	4	45
	6	13
	16	23
	19	20
	13	27
	30	35
	11	13
	10	38
	5	31
	4	42
	8	52
	8	58
	13	21
	14	32
	21	33
	9	15
	3	25
		26
		24
		20
		37
		21
		31
		23
		27
		28
		22
		30
n=	51	62
P value (two-tailed unpaired t-test):
<0.0001 (****)	grndN63A vs. w1118

## Sheet: Fig. 5j
Fig. 5j
