# Supplementary material for: Inter-cell type interactions that control JNK signaling in the Drosophila intestine
Source: Nat Commun. 2024 Jun 28;15:5493. doi: 10.1038/s41467-024-49786-w (PMC11214625; doi:10.1038/s41467-024-49786-w)
Supplement: Supplementary file 4 — Source data file [file 41467_2024_49786_MOESM4_ESM.zip › Zhang_Source Data file_NCOMMS-23-42913A.final/Source Data_Supplementary Fig.3.xlsx]

## Sheet: Supplementary Fig. 3c
Supplementary Fig. 3c		Su(H)GBEts F/O>, 29°C
pH3+ cells/Midguts
	10d + Bleo 18h						10d + P.e. 18h
	w1118	grndRNAi					w1118	wgnRNAi
	129	60					62	64
	85	98					61	73
	115	76					86	34
	102	109					83	61
	86	83					71	59
	106	92					40	40
	110	80					99	60
	94	84					38	40
	151	106					64	120
	113	78					51	83
	107	94					57	70
	84	86					65	106
	144	37					42	49
	100	78					55	43
	132	74					71	51
	96	57					56	53
	70	92					65	75
	85	72					101	54
	100	56					70	67
	104						37	53
	113						70	62
	123						59	84
	92						141	46
	90							60
								60
n=	24	19						36
								39
P value (two-tailed unpaired t-test):								64
<0.0001 (****)	grndRNAi vs. w1118							105
								48
								55
								91
								57
								83
						n=	23	34
						P value (two-tailed unpaired t-test):
						0.4961 (ns)	wngRNAi vs. w1118

## Sheet: Supplementary Fig. 3d
Supplementary Fig. 3d		Su(H)GBEts F/O>, 29°C
pH3+ cells/Midguts
	3d						7d
	w1118	HepAct					w1118	grnd
	2	113					10	57
	4	156					17	40
	3	124					11	46
	6	131					21	92
	6	119					22	54
	7	125					7	80
	1	102					14	94
	5	116					17	23
	4	112					23	20
	8	90					24	19
	5	123					27	32
	17	140					14	59
	0	148					26	67
	5	135					10	40
	5	122					18	67
	2	118					13	58
	13	87					27	38
	2	130					14	75
							23
n=	18	18					12
P value (two-tailed unpaired t-test):						n=	20	18
<0.0001 (****)	HepAct vs. w1118					P value (two-tailed unpaired t-test):
						<0.0001 (****)	grnd vs. w1118
