# Supplementary material for: Inter-cell type interactions that control JNK signaling in the Drosophila intestine
Source: Nat Commun. 2024 Jun 28;15:5493. doi: 10.1038/s41467-024-49786-w (PMC11214625; doi:10.1038/s41467-024-49786-w)
Supplement: Supplementary file 4 — Source data file [file 41467_2024_49786_MOESM4_ESM.zip › Zhang_Source Data file_NCOMMS-23-42913A.final/Source Data_Supplementary Fig.2.xlsx]

## Sheet: Supplementary Fig. 2a
Supplementary Fig. 2a		Hmlts>, 29°C
		6d + 5% sucrose 18h			6d + Bleo 18h					6d + P.e. 18h
		w1118_ctrl			w1118	egrRNAi#1	egrRNAi#2			w1118	egrRNAi#1	egrRNAi#2
		17			126	95	121			105	118	95
		11			95	105	73			71	121	84
		9			105	120	134			107	76	80
		10			104	74	100			68	101	40
		4			97	91	84			121	119	90
		5			98	113	105			90	130	73
		11			72	89	110			67	132	100
		15			88	81	108			85	88	79
		12			81	107	91			94	115	90
		13			96	84	119			82	139	101
		12			80	97	101			68	122	106
		16			90	100	76			110	138	89
		9			100	81	117			121	64	102
		5			118	85	102			91	100	124
		16			111	80	98			105	106	93
					112	121	92			83	135	53
	n=	15			82	114	105			108	148
					63	125	101			64	120
					105	71	106			112	96
						82					80
						109
									n=	19	20	16
				n=	19	21	19
									P value (two-tailed unpaired t-test):
				P value (two-tailed unpaired t-test):					0.0050 (**)	egrRNAi#1 vs. w1118
				0.9330 (ns)	egrRNAi#1 vs. w1118				0.4764 (ns)	egrRNAi#2 vs. w1118
				0.2178 (ns)	egrRNAi#2 vs. w1118

## Sheet: Supplementary Fig. 2b
Supplementary Fig. 2b	Lppts>, 29°C
	3d + Ecc15 18h
	w1118	egrRNAi#1
	57	52
	80	78
	82	69
	82	56
	27	60
	85	39
	101	56
	78	45
	39	68
	84	94
	65	52
	94	54
	62	70
	73	68
	42	83
	66	65
	79	86
		50
		92
n=	17	19
P value (two-tailed unpaired t-test):
0.3856 (ns)	egrRNAi#1 vs. w1118
