# Supplementary material for: Inter-cell type interactions that control JNK signaling in the Drosophila intestine
Source: Nat Commun. 2024 Jun 28;15:5493. doi: 10.1038/s41467-024-49786-w (PMC11214625; doi:10.1038/s41467-024-49786-w)
Supplement: Supplementary file 4 — Source data file [file 41467_2024_49786_MOESM4_ESM.zip › Zhang_Source Data file_NCOMMS-23-42913A.final/Source Data_Fig.4.xlsx]

## Sheet: Fig. 4a
Fig. 4a	Dlts>, 29°C, 4d
	pH3+ cells/Midguts
	w1118	HepAct
	10	74
	1	117
	3	139
	3	92
	1	59
	9	84
	3	99
	2	86
	0	100
	7	67
	4	75
	1	77
	3	96
	1	55
	12	70
	2	90
	2	72
	1	120
	0	94
		54
		133
		95
n=	19	22
P value (two-tailed unpaired t-test):
<0.0001 (****)	HepAct vs. w1118

## Sheet: Fig. 4b
Fig. 4b	esgts>, 29°C
	pH3+ cells/Midguts
	1d							3d
	w1118	P35	HepAct	P35; HepAct				w1118	P35	HepAct	P35; HepAct
	5	1	1	28				9	8	0	0
	3	5	2	26				9	2	2	1
	2	2	4	29				5	5	0	0
	19	6	3	5				10	6	0	1
	2	1	1	22				8	5	0	2
	7	6	3	21				16	13	0	0
	4	10	1	41				7	14	0	2
	3	2	0	18				8	8	0	4
	1	0	0	17				3	20	0	0
	2	9	1	28				11	1	2	2
	2	4	9	19				7	6	0	0
	2	5	3	17				12	2	0	8
	1	7	2	19				6	5	0	6
	5	6	2	24				14	4	1	2
	3	7		35					5	1	1
	8	3		33					10	0	1
	0	6		23						0	2
	2	2		40						0	0
	1			25						0	3
										0	4
n=	19	18	14	19						0	1
										0	0
P value (two-tailed unpaired t-test):										0	0
0.5246 (ns)	P35 vs. w1118									0	0
0.2367 (ns)	HepAct vs. w1118									1	0
<0.0001 (****)	P35; HepAct vs. w1118									0	0
										1	4
										0	1
										0	0
											4
											0
											1
							n=	14	16	29	32
							P value (two-tailed unpaired t-test):
							0.2699 (ns)	P35 vs. w1118
							<0.0001 (****)	HepAct vs. w1118
							<0.0001 (****)	P35; HepAct vs. w1118
							<0.0001 (****)	P35; HepAct (3d) vs. P35; HepAct (1d)

## Sheet: Fig. 4d
Fig. 4d	GFP Intensity (ECs)
	1d						3d
	w1118	HepAct	P35; HepAct				w1118	HepAct	P35; HepAct
	5.6504	32.7307	6.5795				14.076	7.1938	54.9335
	4.622	10.1357	13.3874				16.0601	21.1099	24.8226
	6.3452	58.4653	7.7096				14.4053	9.6121	69.3488
	6.8317	6.3183	5.9631				12.8379	34.6363	105.704
	5.9404	35.7233	6.3998				11.7252	30.1389	63.7747
	5.7476	40.0555	38.4283				15.4829	12.5041	74.6977
	5.604	93.9724	4.3961				12.6094	17.9426	19.2458
	5.9838	14.8074	6.4002				13.3309	18.9761	83.2704
	6.7424	37.6889	5.6696				12.2907	18.1578	113.845
	5.6734	18.5182	7.5079				13.2293	8.2154	95.7174
	5.3375	38.4471	6.2866				13.6466	13.7335	130.416
	5.2062	27.8059	8.8672				11.7674	28.0779	72.8801
	5.8089	7.2272	6.2727				12.2628	21.6848	57.7043
	5.6156	19.0109	9.6242				11.5453	32.462	95.2617
	6.1436	42.0474	45.8954				12.8488	8.8182	101.996
	5.5678	41.7378	6.6025				13.4064	8.9269	15.6673
	6.0814	14.6552	10.8934				13.0349	8.8563	121.964
	5.4105	26.8778	11.0373				13.2686	7.2176	130.395
	6.1996	21.8181	5.7075				13.3598	21.3633	76.0998
	5.9532	66.3305	8.0886				14.4251	7.6313	10.9167
	6.3173	8.5497	36.2527				13.8341	20.7474	35.7531
	5.8389	30.8749	49.8698				12.3874	8.6396	125.284
	6.3425	58.4131	28.8347				14.5215	8.849	110.342
	6.0497	13.9039	41.071				13.7412	18.3328	51.2171
	5.9095	23.8538	5.3864				12.7369	8.8248	14.1891
	5.9034	70.8394	8.3847				13.2791	8.0455	76.6647
	5.4812	37.7707	6.5572				16.3297	28.4132	16.5152
	6.1575	79.0046	9.1721				13.1725	24.6912	11.2833
	6.882	15.402	7.5863				12.4044	20.5149	77.0937
	6.0243	69.4643	10.2265				12.5839	14.6091	50.2108
	6.8625	40.9725	5.6819				15.3779	10.3127	77.1788
	6.7115	30.6492	30.4879				13.1928	19.6028	126.707
	6.0583	83.5602	12.9095				13.3867	21.5039	16.0895
	6.3201	57.6999	13.6658				12.3017	18.1709	23.1837
	6.3993	19.6508	52.7743				12.1723	15.1451	49.1515
	6.2978	41.2043	12.2644				11.4129	17.3417	54.357
	6.6217	51.6527	26.6092				13.5322	19.2791	7.9958
	6.3583	27.0324	23.0037				12.36	28.4762	57.66
	5.7771	8.336	22.7602				12.6813	19.3605	45.7128
	6.6018	24.6069	41.5238				13.0108	13.6224	27.8913
	6.2953	40.3394	5.763				12.6931	16.1684	137.444
	6.0534	48.1076	35.9893				13.431	17.0812	102.19
	5.7803	30.5836	6.7469				13.3816	14.7802	87.1849
	6.3348	18.8604	23.8715				12.6657	14.773	127.418
	6.7719	62.0684	46.8244				12.9752	20.5767	41.3459
	6.4222	53.4039	12.2838				12.2711	24.0532	144.646
	6.7799	56.7609	5.1387				10.6196	42.9988	90.5743
	7.2208	6.7488	6.5814				11.5894	17.4443	74.4019
	5.805	8.8836	33.6905				9.468	13.9407	142.949
	6.5627	8.7782	8.5119				10.6642	15.2952	69.9767
	6.0404	31.3227	6.289				11.1492	13.2044	72.9538
	7.1949	83.2141	44.099				11.775	19.5406	101.312
	6.1243	12.1132	5.2448				11.1489	21.9627	48.199
	5.8224	10.5243	6.124				10.5387	15.2503	37.3899
	6.2283	12.2909	19.7708				11.8211	13.241	173.491
	5.9274	80.6849	4.8744				11.3555	22.0271	94.8568
	5.9344	42.1551	33.9803				10.7939	11.0163	84.2148
	5.9236	6.6859	31.496				12.7283	18.3681	39.5534
	6.1108	12.5335	6.2136				12.5482	17.06	17.4148
	5.6173	30.4822	44.0097				12.2216	16.7748	52.5225
	5.9072	14.0612	6.4622				13.0524	17.6757	86.3587
	5.8548	6.3532	6.8504				11.8455	19.3799	10.9635
	6.0889	48.0033	39.9972				13.0967	15.0406	77.2699
	5.7288	17.9687	12.3078				14.6086	20.6606	11.2783
	5.8589	28.5822	14.0729				12.7113	19.0178	93.6252
	6.0978	53.1199	18.769				12.2003	8.8315	23.8404
	5.755	46.3961	5.889				13.228	11.7395	98.0441
	6.2479	48.4166	17.1708				11.8877		110.904
	6.2062	21.617	7.2645				13.2864		73.1684
	6.0926	18.3404	49.7307				13.6301		81.232
	6.008	24.18	48.188				12.4105		38.8093
	6.0523	67.1988	80.708				11.8561		64.8098
	5.5974	73.0866	11.6962				13.3752		107.448
	5.8691	47.8018	42.8318				14.0688		122.194
	6.4108	32.3211	39.4506				13.5589		78.0293
	4.9823	40.3352	27.4092				12.7974		33.2887
	5.5522	24.3812	35.7351				12.339		53.7068
	5.5774	43.4408	10.594				12.1113		39.127
	5.23	45.6315	9.3009				13.8944		35.6811
	7.9094	8.7032	11.7786				14.3765		121.362
	5.5803	21.9215	14.0352				12.4207		154.629
	5.8851	28.6388	72.1662				12.0545		113.296
	5.5602	40.9519	11.5457				13.086		90.8787
	5.9379	9.0034	9.4458				13.0089		103.202
	6.0172	39.2263	10.5545				12.3579		13.4376
	6.1085	10.7288	52.2889				11.993		15.2336
	6.1385	62.1471	10.3302				12.5839		28.7914
	6.0507	52.3175	24.8983				11.6199		16.9245
	6.5356	58.7927	49.2622				14.6679		137.396
	6.5009	79.0213	13.059				11.3888		12.6784
	6.8141	49.9019	60.8636				11.8683		101.775
	6.73	25.7844	20.1464				12.8032		79.1921
	6.1392	19.14	38.5128				12.8746		9.9534
	6.4733	68.2899	30.7296				11.5594		12.9322
	5.8589	57.3667	65.6311				12.9515		30.0923
	6.4977	7.0991	45.3876				11.8678		16.3123
	6.2598	16.9489	81.2035				11.5416		10.0168
	6.2326	7.1117	19.6086				11.1579		136.727
	6.9887	7.625	50.917						7.8156
	6.2419	42.6915	24.0585						124.132
	6.0286	6.6078	20.3003						108.128
	7.4336	9.5766	28.5855						123.587
	6.989	25.9011	37.2253						100.616
	6.8861		70.1909						126.93
	6.2501		19.1031						7.5833
	7.1436		16.9864						90.8784
	6.8554		49.4885						51.9079
	6.0929		2.5912						138.6
	7.1388		10.6751						139.661
	5.749		22.2404						11.592
	6.1647		17.0565						10.6903
	6.3191		4.3647						21.1116
	6.5716		6.0147						11.0186
	5.3766		4.6187						6.3508
	6.1737		5.367						128.037
	6.4087		4.3866						179.837
	6.0718		4.7052						7.7093
	7.0683		21.6893						160.26
	5.6024		6.1809						11.5322
	7.2325		5.5612						122.122
	6.3128		4.0929						13.3375
	8.1368		25.1125						7.2476
	5.8501		4.6904						107.87
	5.2922		9.8054						63.1755
	5.7752		54.6051						74.8424
	5.815		6.4993						53.0921
	6.6769		6.0194						76.1391
	6.5115		3.843						14.3395
	6.3505		6.4185						56.0247
	6.1566		29.8657						128.373
	6.9646		5.0311						118.542
	5.447		4.602						66.6902
	7.4671		10.0738						9.5656
	5.593		5.6442						132.198
	5.9348		4.0385						99.6282
	5.9654		4.4057						128.738
	6.8215		4.9215
	5.5847		4.4722			n=	98	67	136
	6.4547		4.1633
	6.9202		53.0193			P value (two-sided Dunn’s test):
	7.6797		4.201			0.0023 (**)	w1118 vs. HepAct
	5.8754		4.7698			<0.0001 (****)	w1118 vs. P35; HepAct
	6.7971		34.0303
	6.4356		4.6414
	7.0184		13.9572
	4.5777		12.2174
	6.2899		4.4552
	7.9549		8.2942
			10.654
n=	148	103	149
P value (two-sided Dunn’s test):
<0.0001 (****)	w1118 vs. HepAct
<0.0001 (****)	w1118 vs. P35; HepAct

## Sheet: Fig. 4e
Fig. 4e	Cell Frequency
	1d						3d
esgts>	w1118	HepAct	P35; HepAct			esgts>	w1118	HepAct	P35; HepAct
Progenitors #	74	42	171			Progenitors #	49	2	96
Other cells #	305	468	751			Other cells #	161	479	416
Progenitors_Frequency	0.195251	0.082353	0.185466			Progenitors_Frequency	0.233333	0.004158	0.1875
Other cells_Frequency	0.804749	0.917647	0.814534			Other cells_Frequency	0.766667	0.995842	0.8125
P value (Fisher’s exact test with Benjamini-Hochberg correction for multiple testing)						P value (Fisher’s exact test with Benjamini-Hochberg correction for multiple testing)
<0.0001 (****)	HepAct vs. w1118					<0.0001 (****)	HepAct vs. w1118
>0.05 (ns)	P35; HepAct vs. w1118					>0.05 (ns)	P35; HepAct vs. w1118
