# Supplementary material for: Inter-cell type interactions that control JNK signaling in the Drosophila intestine
Source: Nat Commun. 2024 Jun 28;15:5493. doi: 10.1038/s41467-024-49786-w (PMC11214625; doi:10.1038/s41467-024-49786-w)
Supplement: Supplementary file 4 — Source data file [file 41467_2024_49786_MOESM4_ESM.zip › Zhang_Source Data file_NCOMMS-23-42913A.final/Source Data_Fig.7.xlsx]

## Sheet: Fig.7b
Fig. 7b	esgts>, 29°C, 5d + P.e. 18h
	pH3+ cells/Midguts
	egr-GFP	egr-GFP; EGFRRNAi
	76	0
	78	0
	83	2
	66	0
	63	0
	67	0
	51	0
	87	0
	70	0
	72
	81
	94
	85
	64
n=	14	9
P value (two-tailed unpaired t-test):
<0.0001 (****)	egr-GFP; EGFRRNAi vs. egr-GFP
