# Supplementary material for: Inter-cell type interactions that control JNK signaling in the Drosophila intestine
Source: Nat Commun. 2024 Jun 28;15:5493. doi: 10.1038/s41467-024-49786-w (PMC11214625; doi:10.1038/s41467-024-49786-w)
Supplement: Supplementary file 4 — Source data file [file 41467_2024_49786_MOESM4_ESM.zip › Zhang_Source Data file_NCOMMS-23-42913A.final/Source Data_Fig.6.xlsx]

## Sheet: Fig. 6c
Fig. 6c	mexts>, 29°C, 4d
	pH3+ cells/Midguts
	w1118	grnd	grnd; rhoRNAi
	6	71	35
	1	76	74
	9	86	26
	0	75	60
	1	54	13
	5	95	36
	3	72	35
	1	43	12
	3	25	19
	0	136	37
	4	19	39
	1	36	59
	12	28	70
	6	90	14
	9	22	34
	13	71	48
	5	34	24
	11	75	38
	6	100	33
	4	66	52
	4	96	61
	5	102	23
	6	67	18
	7	59	20
	4	40	50
	5	48	64
		104	17
		45	28
		34	11
		65	2
		69	40
		76	54
		80	16
		52	45
		45	18
		57	70
		54	19
		48	30
		38	31
		90
		68
		39
		92
		53
		47
		47
n=	29	49	42
P value (two-tailed unpaired t-test):
<0.0001 (****)	grnd vs. w1118
<0.0001 (****)	grnd; rhoRNAi vs. grnd

## Sheet: Fig. 6d
Fig. 6d	Myo1Ats>, 29°C, 4d
	pH3+ cells/Midguts
	w1118	rho
	12	57
	6	108
	6	49
	8	58
	20	70
	11	40
	14	75
	21	82
	6	67
	10	81
	24	70
	9	49
	11	64
	6	34
	23	43
	6	50
	8	75
	15	68
	8	45
	27	76
	16	49
	4	46
	3	80
	11	65
	4	31
	13	49
	5	68
	14	65
	15	50
	16	87
	2	56
	2	76
	8	71
	6	34
	6	61
	2	37
	2	58
	8	71
		23
n=	38	39
P value (two-tailed unpaired t-test):
<0.0001 (****)	rho vs. w1118

## Sheet: Fig. 6e
Fig. 6e	Myo1Ats; UAS-rho>, 29°C, 4d
	pH3+ cells/Midguts
	w1118	KrnRNAi	spiRNAi	KrnRNAi; spiRNAi
	149	105	44	22
	101	39	97	54
	80	55	118	50
	67	42	102	28
	165	89	55	46
	80	24	113	25
	123	38	132	17
	41	105	112	29
	71	65	157	17
	40	31	50	23
	72	86	81	55
	79	60	100	29
	37	34	31	27
	72	95	74	31
	82	53	17	24
	76	34	37	19
	84	83	45	7
	74	52	32	23
	54	58	100	50
	58	96	43	44
	63	93	30	40
	33	41	49	33
	46	49	37
	27	35	64
	47	70	77
	74	28	17
	60	18	66
	130	37	42
	70	49	42
	61	127	26
	30	60	34
	71	45	70
	53	43	33
	50	25	82
	51	40	200
	23	113	118
	50	82	61
	60	73	145
	99	67	45
	115	75	54
	156	77	76
	68	36	91
	83	65	85
	66	64	86
	69	55
	89	69
	122	98
	135	41
	127	93
	115	77
	58	62
	61	110
	87	55
		36
		73
		65
		70
		83
		38
		44
		41
		23
		47
		45
		66
n=	53	65	44	22
P value (two-tailed unpaired t-test):
0.0041 (**)	KrnRNAi vs. w1118
0.5529 (ns)	spiRNAi vs. w1118
<0.0001 (****)	KrnRNAi; spiRNAi vs. w1118

## Sheet: Fig. 6f
Fig. 6f	esgts; UAS-rho>, 29°C, 6d
	pH3+ cells/Midguts
	w1118	spiRNAi	KrnRNAi	KrnRNAi; spiRNAi
	51	17	85	50
	50	43	71	56
	54	1	67	12
	99	20	85	69
	120	17	68	58
	80	19	77	35
	100	23	99	24
	52	40	51	31
	90	48	73	46
	71	37	67	60
	74	67	49	36
	163	63	78	48
	61	33	69	50
	83	57	45	52
	134	47	67	40
	83	46	61	26
	70	26	65	28
	59	43	61	35
	53	48	59
	95	25	74
	83	29	49
	70	30	27
	81	59	58
	91	56	140
	108	55	55
	70	30	46
	74	40	70
	86	70	60
	77	24	45
	105	32	80
	59	37	50
	120	68	51
	67	67	56
	40	50	48
	73	74	69
	60	89	51
	76	71	59
	35	56	71
	44	66	56
	83	61	61
	69	72	59
	62	31	112
	80	83	63
	90	49	46
	92	78	63
		66	82
		32	59
		69	86
		43	95
		47	54
			44
			32
			26
			46
			47
			100
			47
			92
			78
			50
			35
			54
			45
			67
			39
			49
			45
			29
			68
			92
			59
			60
			36
			44
			62
			27
			84
			85
			36
			20
n=	45	50	80	18
P value (two-tailed unpaired t-test):
<0.0001 (****)	spiRNAi vs. w1118
<0.0001 (****)	KrnRNAi vs. w1118
<0.0001 (****)	KrnRNAi; spiRNAi vs. w1118
