# Supplementary material for: Inter-cell type interactions that control JNK signaling in the Drosophila intestine
Source: Nat Commun. 2024 Jun 28;15:5493. doi: 10.1038/s41467-024-49786-w (PMC11214625; doi:10.1038/s41467-024-49786-w)
Supplement: Supplementary file 4 — Source data file [file 41467_2024_49786_MOESM4_ESM.zip › Zhang_Source Data file_NCOMMS-23-42913A.final/Source Data_Supplementary Fig.7.xlsx]

## Sheet: Supplementary Fig. 7a
Supplementary Fig. 7a	Dlts>, 29°C, 4d
	pH3+ cells/Midguts
	w1118	rho
	9	12
	11	56
	2	9
	12	62
	3	19
	15	11
	1	98
	3	60
	4	40
	8	58
	20	63
	15	15
	4	21
	2	10
	12	9
	6	80
	7	34
	11	41
	3	18
	3	10
	4	33
	6	37
	13	42
	10	11
	2	40
	4	18
	1	29
	7	32
	0	16
	3	58
	10	22
	7
	0
	15
n=	34	31
P value (two-tailed unpaired t-test):
<0.0001 (****)	rho vs. w1118

## Sheet: Supplementary Fig. 7b
Supplementary Fig. 7b	su(H)GBEts>, 29°C, 4d
	pH3+ cells/Midguts
	w1118	rho
	5	3
	17	21
	6	12
	2	2
	12	2
	10	4
	11	1
	8	12
	1	4
	7	4
	7	20
	5	5
	10	8
	15	6
	8	1
	3	9
	11	4
	11	11
	1	7
	18	7
	17	1
	5	12
	5	19
	15	5
	9	4
	6	9
	2	1
	16	6
	0	0
	6	5
	5	12
	5	9
	9	12
	26	3
	11	13
	7	21
	4	0
	2	8
	5	16
	3	19
	11	22
	10	9
	25	2
	9	11
	10	3
	16	1
	22	16
	12	12
		4
		32
		28
		12
		13
		6
		23
		14
		14
		7
		11
		12
n=	48	60
P value (two-tailed unpaired t-test):
0.8115 (ns)	rho vs. w1118

## Sheet: Supplementary Fig. 7c
Supplementary Fig. 7c	prosV1ts>, 29°C, 4d
	pH3+ cells/Midguts
	w1118	rho
	8	12
	3	19
	3	12
	22	16
	10	8
	7	5
	2	32
	17	10
	6	16
	24	7
	1	12
	6	9
	12	18
	18	8
	6	7
	31	9
	6	36
	16	5
	8	12
	5	9
	5	41
	21	13
	16	8
	6	20
	5	25
	6	28
	4	1
	10	2
	19	2
	11	3
	15	3
	10	1
	6	9
	10	4
	5	1
	11	4
	6	0
	4
	0
n=	39	37
P value (two-tailed unpaired t-test):
0.3738 (ns)	rho vs. w1118
