# Supplementary material for: Inter-cell type interactions that control JNK signaling in the Drosophila intestine
Source: Nat Commun. 2024 Jun 28;15:5493. doi: 10.1038/s41467-024-49786-w (PMC11214625; doi:10.1038/s41467-024-49786-w)
Supplement: Supplementary file 4 — Source data file [file 41467_2024_49786_MOESM4_ESM.zip › Zhang_Source Data file_NCOMMS-23-42913A.final/Source Data_Supplementary Fig.6.xlsx]

## Sheet: Supplementary Fig. 6b
Supplementary Fig. 6b	esgts>, 29°C, 5d
	pH3+ cells/Midguts
	w1118 + Sucrose	w1118 + P.e.	stgRNAi + P.e.
	3	57	0
	6	63	0
	5	44	0
	8	73	1
	5	87	0
	0	69	4
	3	58	0
	0	70	0
	0	54	2
	1	76	0
	13	42	0
	10	68	0
	7	65	0
	5	39	0
	2	75	1
		81	0
		102
		35
n=	15	18	16
P value (two-tailed unpaired t-test):
<0.0001 (****)	w1118 + P.e. vs. w1118 + Sucrose
<0.0001 (****)	stgRNAi + P.e. vs. w1118 + P.e.
0.0004 (***)	stgRNAi + P.e. vs. w1118 + Sucrose

## Sheet: Supplementary Fig. 6c
Supplementary Fig. 6c	esgts>, 29°C, 5d
	Integrated GFP Intensity/Cell
	w1118 + Sucrose	w1118 + P.e.	stgRNAi + P.e.
	85.759	141.924	56.104
	52.565	132.645	64.734
	49.758	83.648	50.79
	40.475	71.103	52.367
	58.336	70.309	54.416
	46.623	72.516	54.065
	48.996	89.381	43.768
	43.549	65.542	58.227
	33.894	85.615	42.199
	61.482	61.678	94.27
	45.993	81.423	88.633
	38.371	142.36	57.326
	38.462	70.686	120.679
	36.307	53.918	64.848
	53.739	59.537	66.336
	42.719	50.281	88.679
	58.06	59.487	71.915
	45.737	64.952	67.318
	38.667	52.004	123.016
	29.221	38.351	108.405
	34.316	58.223	72.081
	27.413	64.26	100.296
	34.933	32.487	87.209
	21.329	39.345	108.887
	22.375	33.258	97.104
	31.182	48.639	86.43
	19.075	101.102	63.223
	32.532	92.455	58.078
	24.496	75.971	34.82
	24.603	57.001	46.444
	47.962	88.49	35.832
	33.42	46.112	24.428
	27.928	64.539	30.022
	44.88	43.985	22.708
	29.672	40.877
	22.439	33.851
	30.58	38.624
	21.492	54.633
	25.931	58.138
	22.46	55.656
		59.497
		56.383
		74.63
		58.803
		59.657
		61.043
		45.846
		57.023
		50.771
		49.455
n=	40	50	34
P value (two-tailed unpaired t-test):
<0.0001 (****)	w1118 + P.e. vs. w1118 + Sucrose
0.6544 (ns)	stgRNAi + P.e. vs. w1118 + P.e.
<0.0001 (****)	stgRNAi + P.e. vs. w1118 + Sucrose
